# Supplementary material for: Modulation of gut microbiota and intestinal barrier by lotus seed, jujube, and longan aril in senna leaf-induced diarrhea in mice
Source: Front Microbiol. 2026 Jul 7;17:1796355. doi: 10.3389/fmicb.2026.1796355 (PMC13385037; doi:10.3389/fmicb.2026.1796355)
Supplement: Supplementary file 5 [file Table_1.XLSX]

## Sheet: Berberine hydrochloride  0.05
No.	Time (h)	Feces
		Stain size (diameter, cm)				Loose stool frequency	Total defecation frequency	Sum of loose stool grades	Loose stool rate	Loose stool grade	Diarrhea index	Total diarrhea index			Mean	SD
1	1					0	10	0	0	0	0	3.75		3.75	3.0675	1.17256
	2	0.8*3、1.2、3.0、1.4、2.2、1.7*2、0.4、0.3、0.3				12	12	21	1	1.75	1.75			2.60417
	3	1.2				1	1	2	1	2	2			4.31667
	4					0	0	0	0	0	0			3.66667
	5					0	0	0	0	0	0			1
2	1	2.1、0.9、1.0、1.1、0.9、0.8、1.7、1.9、0.7				9	16	15	0.5625	1.66667	0.9375	2.60417
	2	1.7、1.3、0.5				3	3	5	1	1.66667	1.66667
	3					0	0	0	0	0	0
	4					0	0	0	0	0	0
	5					0	0	0	0	0	0
3	1	1.3、1.6、0.7、0.6、0.8、1.8、1.0、1.1、1.2、1.1				10	12	17	0.833333	1.7	1.41667	4.31667
	2	0.9、1.2、1.3、0.7、0.8				5	5	7	1	1.4	1.4
	3	0.3、1.0				2	2	3	1	1.5	1.5
	4					0	0	0	0	0	0
	5					0	0	0	0	0	0
4	1					0	2	0	0	0	0	3.66667
	2	0.9、1.3、1.5				3	3	5	1	1.66667	1.66667
	3	1.9、0.9、2.0				3	3	6	1	2	2
	4					0	2	0	0	0	0
	5					0	2	0	0	0	0
5	1	0.5、0.6、1.3、0.6、1.0				5	7	7	0.714286	1.4	1	1
	2					0	3	0	0	0	0
	3					0	1	0	0	0	0
	4					0	1	0	0	0	0
	5					0	2	0	0	0	0

## Sheet: Berberine hydrochloride  0.1
No.	Time (h)	Feces
		Stain size (diameter, cm)				Loose stool frequency	Total defecation frequency	Sum of loose stool grades	Loose stool rate	Loose stool grade	Diarrhea index	Total diarrhea index			Mean	SD
1	1					0	2	0	0	0	0	1.5		1.5	1.1	0.270801
	2					0	2	0	0	0	0			1.16667
	3	1.3				1	4	2	0.25	2	0.5			0.666667
	4	0.6、0.3、0.4				3	3	3	1	1	1			1.16667
	5					0	0	0	0	0	0			1
2	1					0	5	0	0	0	0	1.16667
	2					0	4	0	0	0	0
	3					0	3	0	0	0	0
	4	0.4、0.9、0.5、1.1、1.0				5	6	7	0.833333	1.4	1.16667
	5					0	0	0	0	0	0
3	1					0	0	0	0	0	0	0.666667
	2					0	3	0	0	0	0
	3	0.7、0.9				2	3	2	0.666667	1	0.666667
	4					0	0	0	0	0	0
	5					0	0	0	0	0	0
4	1					0	4	0	0	0	0	1.16667
	2					0	8	0	0	0	0
	3	1.7、1.3、1.5、0.6				4	6	7	0.666667	1.75	1.16667
	4					0	0	0	0	0	0
	5					0	0	0	0	0	0
5	1					0	5	0	0	0	0	1
	2					0	0	0	0	0	0
	3					0	4	0	0	0	0
	4	0.9、1.9、0.6、0.3、0.5				5	6	6	0.833333	1.2	1
	5					0	0	0	0	0	0

## Sheet: Berberine hydrochloride 0.5
No.	Time (h)	Feces
		Stain size (diameter, cm)				Loose stool frequency	Total defecation frequency	Sum of loose stool grades	Loose stool rate	Loose stool grade	Diarrhea index	Total diarrhea index			Mean	SD
1	1	1.1、1.0、1.1				3	13	6	0.230769	2	0.461538	3.03297		3.03297	2.02329	0.799124
	2	1.3、1.6、1.7、1.1、1.0*2、0.7、0.9*3、1.4、1.5、0.5、0.4				14	14	22	1	1.57143	1.57143			2.36667
	3	0.4、0.9				2	2	2	1	1	1			0.714286
	4					0	0	0	0	0	0			2.41429
	5					0	0	0	0	0	0			1.58824
2	1					0	8	0	0	0	0	2.36667
	2	0.3、0.6、0.5*3、0.7、0.9、1.8、1.7、2.0				10	12	14	0.833333	1.4	1.16667
	3	0.3*2、0.4、0.9、1.0				5	5	6	1	1.2	1.2
	4					0	0	0	0	0	0
	5					0	0	0	0	0	0
3	1	1.3、1.8、1.5、1.1、1.0				5	14	10	0.357143	2	0.714286	0.714286
	2					0	0	0	0	0	0
	3					0	0	0	0	0	0
	4					0	0	0	0	0	0
	5					0	0	0	0	0	0
4	1					0	6	0	0	0	0	2.41429
	2	0.7、1.5、0.9、0.9、0.5、0.7				6	10	7	0.6	1.16667	0.7
	3	3.0、1.2、1.3、0.4、0.5*3				7	7	12	1	1.71429	1.71429
	4					0	0	0	0	0	0
	5					0	0	0	0	0	0
5	1	1.6、1.7、2.0、0.9、1.1				5	17	10	0.294118	2	0.588235	1.58824
	2					0	0	0	0	0	0
	3	0.3				1	1	1	1	1	1
	4					0	0	0	0	0	0
	5					0	0	0	0	0	0

## Sheet: Model + Lotus Seed group 5.0
No.	Time (h)	Feces
		Stain size (diameter, cm)				Loose stool frequency	Total defecation frequency	Sum of loose stool grades	Loose stool rate	Loose stool grade	Diarrhea index	Total diarrhea index			Mean	SD
1	1					0	1	0	0	0	0	3.425		3.425	2.72	0.685942
	2	0.7、0.5、0.5、0.8、0.8				5	8	5	0.625	1	0.625			3.04167
	3	1.7、1.4、2.1、0.9、0.9				5	5	9	1	1.8	1.8			1.66667
	4	0.9				1	1	1	1	1	1			3.3
	5					0	0	0	0	0	0			2.16667
2	1					0	2	0	0	0	0	3.04167
	2					0	2	0	0	0	0
	3	0.8、1.1、1.2、1.0、0.6、0.4、0.8、0.4				8	8	11	1	1.375	1.375
	4	1.4、1.0、0.8				3	3	5	1	1.66667	1.66667
	5					0	0	0	0	0	0
3	1					0	2	0	0	0	0	1.66667
	2					0	6	0	0	0	0
	3	1.1、1.3、0.8、1.4、0.9、1.3				6	6	10	1	1.66667	1.66667
	4					0	0	0	0	0	0
	5					0	0	0	0	0	0
4	1					0	5	0	0	0	0	3.3
	2	1.4、0.4、0.3、0.4、1.4、0.7				6	10	8	0.6	1.33333	0.8
	3	0.8				1	1	1	1	1	1
	4	0.6、1.6				2	2	3	1	1.5	1.5
	5					0	0	0	0	0	0
5	1					0	1	0	0	0	0	2.16667
	2					0	0	0	0	0	0
	3	0.8、0.7、0.9、0.8、1.2				5	9	6	0.555556	1.2	0.666667
	4	1.4、1.2、0.9、0.9				4	4	6	1	1.5	1.5
	5					0	0	0	0	0	0

## Sheet: Model + Lotus Seed group 10.0
No.	Time (h)	Feces
		Stain size (diameter, cm)				Loose stool frequency	Total defecation frequency	Sum of loose stool grades	Loose stool rate	Loose stool grade	Diarrhea index	Total diarrhea index			Mean	SD
1	1					0	2	0	0	0	0	0		0	1.0297	0.581441
	2					0	0	0	0	0	0			1.66667
	3					0	1	0	0	0	0			0.981818
	4					0	0	0	0	0	0			1.5
	5					0	0	0	0	0	0			1
2	1					0	8	0	0	0	0	1.66667
	2					0	7	0	0	0	0
	3	1.4、1.8、0.9				3	3	5	1	1.66667	1.66667
	4					0	0	0	0	0	0
	5					0	0	0	0	0	0
3	1	0.8、0.9				2	11	2	0.181818	1	0.181818	0.981818
	2					0	0	0	0	0	0
	3	1.3、0.6、0.7				3	5	4	0.6	1.33333	0.8
	4					0	0	0	0	0	0
	5					0	0	0	0	0	0
4	1					0	8	0	0	0	0	1.5
	2					0	0	0	0	0	0
	3	0				0	0	0	0	0	0
	4	1.2、1.3、0.7、0.9				4	4	6	1	1.5	1.5
	5					0	0	0	0	0	0
5	1					0	10	0	0	0	0	1
	2					0	0	0	0	0	0
	3	0.7、1.1、0.3				3	4	4	0.75	1.33333	1
	4					0	0	0	0	0	0
	5					0	0	0	0	0	0

## Sheet: Model + Lotus Seed group 20.0
No.	Time (h)	Feces
		Stain size (diameter, cm)				Loose stool frequency	Total defecation frequency	Sum of loose stool grades	Loose stool rate	Loose stool grade	Diarrhea index	Total diarrhea index			Mean	SD
1	1					0	4	0	0	0	0	0.933333		0.933333	1.87667	1.25811
	2					0	0	0	0	0	0			3.5
	3	0.4、0.5、0.7、0.5、0.4、1.0、1.0、0.9、1.1、0.4				10	15	14	0.666667	1.4	0.933333			2.75
	4					0	0	0	0	0	0			0
	5					0	0	0	0	0	0			2.2
2	1					0	0	0	0	0	0	3.5
	2					0	3	0	0	0	0
	3	1.2、0.4、1.7、1.2				4	7	7	0.571429	1.75	1
	4	2.2、1.3				2	2	5	1	2.5	2.5
	5					0	0	0	0	0	0
3	1					0	6	0	0	0	0	2.75
	2					0	0	0	0	0	0
	3	0.9、1.9、2.0、1.0、0.9、0.6				6	8	10	0.75	1.66667	1.25
	4	0.4、0.8、1.1、1.5				4	4	6	1	1.5	1.5
	5					0	0	0	0	0	0
4	1					0	12	0	0	0	0	0
	2	0.5				1	7	0	0.142857	0	0
	3	0.2、1.5				2	3	0	0.666667	0	0
	4					0	3	0	0	0	0
	5					0	2	0	0	0	0
5	1					0	2	0	0	0	0	2.2
	2	0.4、1.3、1.5				3	6	0	0.5	0	0
	3	2.3、2.1、3.0、1.2、0.9				5	5	11	1	2.2	2.2
	4					0	0	0	0	0	0
	5					0	0	0	0	0	0

## Sheet: Model + Jujube group 5.0
No.	Time (h)	Feces
		Stain size (diameter, cm)				Loose stool frequency	Total defecation frequency	Sum of loose stool grades	Loose stool rate	Loose stool grade	Diarrhea index	Total diarrhea index			Mean	SD
1	1	0.5、0.7、1.0、1.2、0.9、1.4、1.4				7	16	11	0.4375	1.57143	0.6875	1.6875		1.6875	2.38702	0.909966
	2					0	0	0	0	0	0			3.2
	3	0.9				1	1	1	1	1	1			1
	4					0	0	0	0	0	0			3.38095
	5					0	0	0	0	0	0			2.66667
2	1					0	11	0	0	0	0	3.2
	2	1.9、2.3、1.7				3	5	7	0.6	2.33333	1.4
	3	0.7、1.3、0.4				3	5	4	0.6	1.33333	0.8
	4	0.5				1	1	1	1	1	1
	5					0	0	0	0	0	0
3	1					0	7	0	0	0	0	1
	2					0	5	0	0	0	0
	3	1.3、0.3、0.4、2.3、0.8、0.9				6	9	9	0.666667	1.5	1
	4					0	0	0	0	0	0
	5					0	0	0	0	0	0
4	1					0	8	0	0	0	0	3.38095
	2	0.4、1.4、1.5				3	7	5	0.428571	1.66667	0.714286
	3	1.0、1.1、0.2				3	3	5	1	1.66667	1.66667
	4	0.7				1	1	1	1	1	1
	5					0	0	0	0	0	0
5	1					0	7	0	0	0	0	2.66667
	2	1.8、1.9、0.4、0.9、1.3				5	6	8	0.833333	1.6	1.33333
	3	1.7、0.9、0.7				3	3	4	1	1.33333	1.33333
	4					0	0	0	0	0	0
	5					0	0	0	0	0	0

## Sheet: Model + Jujube group 10.0
No.	Time (h)	Feces
		Stain size (diameter, cm)				Loose stool frequency	Total defecation frequency	Sum of loose stool grades	Loose stool rate	Loose stool grade	Diarrhea index	Total diarrhea index			Mean	SD
1	1					0	0	0	0	0	0	1		1	0.986667	0.3569
	2					0	3	0	0	0	0			1
	3					0	7	0	0	0	0			1.6
	4	0.3				1	1	1	1	1	1			0.5
	5					0	0	0	0	0	0			0.833333
2	1					0	3	0	0	0	0	1
	2					0	2	0	0	0	0
	3					0	0	0	0	0	0
	4	0.6、1.0				2	3	3	0.666667	1.5	1
	5					0	0	0	0	0	0
3	1					0	8	0	0	0	0	1.6
	2					0	1	0	0	0	0
	3	0.4、1.1、1.3、0.7				4	10	6	0.4	1.5	0.6
	4	0.8、0.8				2	2	2	1	1	1
	5					0	0	0	0	0	0
4	1					0	7	0	0	0	0	0.5
	2					0	3	0	0	0	0
	3	0.5				1	2	1	0.5	1	0.5
	4					0	2	0	0	0	0
	5					0	0	0	0	0	0
5	1					0	2	0	0	0	0	0.833333
	2					0	1	0	0	0	0
	3					0	2	0	0	0	0
	4	1.0、0.6、1.4				3	6	5	0.5	1.66667	0.833333
	5					0	0	0	0	0	0

## Sheet: Model + Jujube group 20.0
No.	Time (h)	Feces
		Stain size (diameter, cm)				Loose stool frequency	Total defecation frequency	Sum of loose stool grades	Loose stool rate	Loose stool grade	Diarrhea index	Total diarrhea index			Mean	SD
1	1					0	10	0	0	0	0	2.75		2.75	2.71333	0.377624
	2	1.3、0.7、1.3、0.4				4	8	6	0.5	1.5	0.75			2.25
	3	1.0、1.0				2	2	4	1	2	2			3.33333
	4	0				0	0	0	0	0	0			2.83333
	5					0	0	0	0	0	0			2.4
2	1					0	6	0	0	0	0	2.25
	2	1.0、2.4、1.1、1.1				4	4	9	1	2.25	2.25
	3					0	0	0	0	0	0
	4					0	0	0	0	0	0
	5					0	0	0	0	0	0
3	1	1.2、1.2				2	12	4	0.166667	2	0.333333	3.33333
	2	0.5、1.6				2	2	2	1	1	1
	3	1.2				1	1	2	1	2	2
	4					0	0	0	0	0	0
	5					0	0	0	0	0	0
4	1					0	1	0	0	0	0	2.83333
	2	2.0、1.3、1.4、0.6				4	6	8	0.666667	2	1.33333
	3	0.3、1.0				2	2	3	1	1.5	1.5
	4					0	0	0	0	0	0
	5					0	0	0	0	0	0
5	1					0	11	0	0	0	0	2.4
	2	0.9、0.6、0.7、1.2、2.0、2.6、1.3、1.5、3.0				9	10	19	0.9	2.11111	1.9
	3	0.6				1	2	1	0.5	1	0.5
	4					0	0	0	0	0	0
	5					0	1	0	0	0	0

## Sheet: Model + Longan Aril group 5.0
No.	Time (h)	Feces
		Stain size (diameter, cm)				Loose stool frequency	Total defecation frequency	Sum of loose stool grades	Loose stool rate	Loose stool grade	Diarrhea index	Total diarrhea index			Mean	SD
1	1					0	3	0	0	0	0	2.5		2.5	3.36	0.786384
	2	0.8、0.8、0.7、0.5、1.2				5	6	6	0.833333	1.2	1			3.5
	3	1.3、0.8				2	2	3	1	1.5	1.5			3
	4					0	0	0	0	0	0			4.8
	5					0	0	0	0	0	0			3
2	1					0	3	0	0	0	0	3.5
	2	0.8、0.7、1.0、0.7、1.4、1.1、1.1				7	8	10	0.875	1.42857	1.25
	3	1.0、2.0、1.5、1.6				4	4	9	1	2.25	2.25
	4					0	0	0	0	0	0
	5					0	0	0	0	0	0
3	1					0	1	0	0	0	0	3
	2	1.1、1.0、0.6、0.8				4	6	6	0.666667	1.5	1
	3	1.4				1	1	2	1	2	2
	4					0	0	0	0	0	0
	5					0	0	0	0	0	0
4	1					0	4	0	0	0	0	4.8
	2	2.0、1.7、1.8、0.6、0.8				5	5	9	1	1.8	1.8
	3	1.2、1.4、1.3				3	3	6	1	2	2
	4	0.4				1	1	1	1	1	1
	5					0	2	0	0	0	0
5	1					0	0	0	0	0	0	3
	2	0.4、2.1、2.2、1.9、1.2、0.8				6	6	12	1	2	2
	3	0.4、0.2、0.3				3	3	3	1	1	1
	4					0	0	0	0	0	0
	5					0	2	0	0	0	0

[truncated: 2 more sheets: Model + Longan Aril group 10.0, Model + Longan Aril group 20.0]
